# Supplementary material for: An Isoflavone Synthase Gene in Arachis hypogea Responds to Phoma arachidicola Infection Causing Web Blotch
Source: Plants (Basel). 2024 Oct 22;13(21):2948. doi: 10.3390/plants13212948 (PMC11547825; doi:10.3390/plants13212948)
Supplement: Supplementary file 1 [file plants-13-02948-s001.zip]

Archive with 4 entries (4 files):
- Table S1 .xls
- Table S2.xls
- Table S3.xls
- Figure S1.jpg
