# Supplementary material for: An Isoflavone Synthase Gene in Arachis hypogea Responds to Phoma arachidicola Infection Causing Web Blotch
Source: Plants (Basel). 2024 Oct 22;13(21):2948. doi: 10.3390/plants13212948 (PMC11547825; doi:10.3390/plants13212948)
Supplement: Supplementary file 1 [file plants-13-02948-s001.zip › Table S1 .xls]

## Sheet: Table S1 
Table S1. Novel Transcript Summary
Total_Novel_Transcript	Coding_Transcript	Noncoding_Transcript	NovelIsoform	NovelGene
57122	51260	5862	0	51260
