# Supplementary material for: An Isoflavone Synthase Gene in Arachis hypogea Responds to Phoma arachidicola Infection Causing Web Blotch
Source: Plants (Basel). 2024 Oct 22;13(21):2948. doi: 10.3390/plants13212948 (PMC11547825; doi:10.3390/plants13212948)
Supplement: Supplementary file 1 [file plants-13-02948-s001.zip › Table S2.xls]

## Sheet: all.GO.level2.stat
Table S2 GO enrichment analysis
GO ID (level1)	GO Term (level1)	GO ID (level2)	GO Term (level2)	Gene Number (group1)	Gene List (group1)
GO:0008150	biological_process	GO:0008152	metabolic process	304	arahy.R7CLHV,arahy.LV1MMJ,arahy.V3YSAY,arahy.GTV6YM,arahy.TF28KF,arahy.Z89BXU,arahy.E25NJK,arahy.5U8ZY7,arahy.DY953T,arahy.5740UG,arahy.RN7KHK,arahy.7G1ZKD,arahy.QC4E5N,arahy.6YTJ29,arahy.L3DN4L,arahy.LNQZ69,arahy.MCE3E8,arahy.S6TVHJ,arahy.FX3851,arahy.WXMK30,arahy.3GHL6G,arahy.H3EIYM,arahy.FF7RMB,arahy.UU3TWJ,arahy.8SAY1Y,arahy.B0Q1WP,arahy.LSE3HU,arahy.EFJ3XH,arahy.SLB5B7,arahy.0CQJ15,arahy.ZN7…
GO:0008150	biological_process	GO:0009987	cellular process	152	arahy.R7CLHV,novel_G002720,arahy.6SD2NF,arahy.LV1MMJ,arahy.N95DZF,arahy.GTV6YM,arahy.Z89BXU,novel_G049749,arahy.T43LTL,arahy.DY953T,arahy.5740UG,arahy.4FK00S,arahy.5MFX44,novel_G050386,arahy.QC4E5N,arahy.8WE36P,arahy.L6JIG8,arahy.L9YRC6,arahy.FX3851,arahy.WM4DMJ,arahy.2L9ENY,arahy.EVYE6S,arahy.LSE3HU,arahy.R40G9H,arahy.SLB5B7,arahy.KCC73G,arahy.SPKK1S,arahy.SM0BS0,arahy.GJ31ZB,arahy.Q9C0YM,arahy.…
GO:0008150	biological_process	GO:0044699	single-organism process	142	novel_G002720,arahy.CM4ZWM,arahy.0AN8KE,arahy.V3YSAY,arahy.S12RMD,arahy.SC8724,arahy.9J8RGD,arahy.5MFX44,arahy.T2Z52M,arahy.S7XZ9Q,novel_G032540,arahy.IGD037,arahy.F4QKHX,arahy.L9YRC6,arahy.MCE3E8,arahy.S6TVHJ,arahy.FX3851,arahy.3GHL6G,arahy.LCIL6D,novel_G050220,arahy.B0Q1WP,novel_G040190,arahy.R40G9H,arahy.EFJ3XH,arahy.YWUC8U,arahy.365DAM,arahy.WWP4H1,arahy.0CQJ15,arahy.KCC73G,arahy.CNM5E0,arahy…
GO:0008150	biological_process	GO:0051179	localization	36	arahy.QLD7FG,arahy.JHS34B,arahy.CM4ZWM,arahy.4749WV,novel_G044950,arahy.831XQD,novel_G018522,arahy.F4QKHX,arahy.F2MSTS,arahy.L0R0IL,arahy.QYJ7K3,arahy.TPI750,novel_G022289,arahy.93C387,arahy.2QV4RS,novel_G039075,arahy.QFX8QT,novel_G050220,arahy.7QGR70,arahy.7TG5YP,novel_G050222,novel_G019966,arahy.G15V58,arahy.PX59SB,novel_G013187,arahy.RW8FUD,arahy.9WQ7IH,arahy.RJ3HQ5,novel_G020362,arahy.9MR3LL,…
GO:0008150	biological_process	GO:0050896	response to stimulus	33	novel_G002720,arahy.FYJY46,arahy.JL876H,arahy.UE6XF8,novel_G046963,novel_G012429,arahy.4PE3C2,arahy.FGI2QD,novel_G050620,novel_G031655,arahy.QC4E5N,arahy.YXHF5Z,arahy.DG1RWB,arahy.28F7LT,arahy.LT5Q2Z,arahy.5X1YG2,arahy.R40G9H,arahy.9IQ583,arahy.ACK75S,arahy.L4FE7K,arahy.M7LXLQ,arahy.QD9R4Y,arahy.L959U0,arahy.VM9D3L,arahy.MIAH4K,arahy.7H2VVZ,novel_G027202,novel_G045174,novel_G042475,arahy.XIF53R,a…
GO:0008150	biological_process	GO:0071840	cellular component organization or biogenesis	19	arahy.408BM2,arahy.6SD2NF,arahy.Z8K404,arahy.N95DZF,novel_G018522,novel_G004924,arahy.27E6QC,novel_G006358,arahy.SM0BS0,arahy.NU92WK,arahy.EBZQ4K,arahy.5MFX44,arahy.VNPE8R,arahy.8WE36P,arahy.B1R1KQ,arahy.L6JIG8,arahy.JUDK08,arahy.SZ745P,arahy.WM4DMJ
GO:0008150	biological_process	GO:0065007	biological regulation	16	arahy.R40G9H,novel_G002720,novel_G032332,arahy.JL876H,novel_G046963,novel_G012429,novel_G050620,arahy.L959U0,novel_G031655,arahy.039TZW,novel_G027202,novel_G045174,novel_G042475,arahy.5X1YG2,arahy.LQ82RV,novel_G020788
GO:0008150	biological_process	GO:0023052	signaling	13	novel_G031655,arahy.R40G9H,novel_G002720,novel_G027202,novel_G045174,arahy.JL876H,novel_G042475,novel_G046963,arahy.5X1YG2,novel_G012429,novel_G020788,novel_G050620,arahy.L959U0
GO:0008150	biological_process	GO:0051704	multi-organism process	3	arahy.15TI10,arahy.0R0FR4,arahy.UE6XF8
GO:0008150	biological_process	GO:0032501	multicellular organismal process	2	arahy.00VVAL,arahy.15TI10
GO:0008150	biological_process	GO:0022414	reproductive process	2	arahy.15TI10,arahy.0R0FR4
GO:0008150	biological_process	GO:0000003	reproduction	2	arahy.15TI10,arahy.0R0FR4
GO:0008150	biological_process	GO:0032502	developmental process	1	arahy.00VVAL
GO:0005575	cellular_component	GO:0005623	cell	94	novel_G032285,arahy.Q1MRHA,arahy.6SD2NF,arahy.FYJY46,arahy.RIK2ZP,arahy.N95DZF,arahy.GTV6YM,arahy.2A7ZAY,arahy.E25NJK,novel_G004924,arahy.TUBV7Y,arahy.6E02AJ,novel_G037072,arahy.5MFX44,arahy.QC4E5N,arahy.8WE36P,arahy.039TZW,arahy.L9YRC6,arahy.N7G5LN,arahy.JDMG7B,arahy.T3DUTL,arahy.WM4DMJ,arahy.SW2MKB,arahy.BI9FA3,arahy.U7GT3J,arahy.9IQ583,arahy.LMG1BG,novel_G044654,arahy.3X0VU9,arahy.Z8K404,arahy…
GO:0005575	cellular_component	GO:0044464	cell part	94	novel_G032285,arahy.Q1MRHA,arahy.6SD2NF,arahy.FYJY46,arahy.RIK2ZP,arahy.N95DZF,arahy.GTV6YM,arahy.2A7ZAY,arahy.E25NJK,novel_G004924,arahy.TUBV7Y,arahy.6E02AJ,novel_G037072,arahy.5MFX44,arahy.QC4E5N,arahy.8WE36P,arahy.039TZW,arahy.L9YRC6,arahy.N7G5LN,arahy.JDMG7B,arahy.T3DUTL,arahy.WM4DMJ,arahy.SW2MKB,arahy.BI9FA3,arahy.U7GT3J,arahy.9IQ583,arahy.LMG1BG,novel_G044654,arahy.3X0VU9,arahy.Z8K404,arahy…
GO:0005575	cellular_component	GO:0016020	membrane	58	arahy.G0DDCQ,novel_G018746,arahy.H2JG0V,arahy.PB1D04,arahy.0UZF17,arahy.CM4ZWM,arahy.CDA9C7,arahy.831XQD,arahy.H925DL,arahy.43BKPV,novel_G018522,arahy.5WFN9L,novel_G035701,arahy.Z32ZXD,arahy.C32TMJ,novel_G031330,arahy.IUYB4A,arahy.1798VR,arahy.0C9UPH,arahy.H61WZM,arahy.MV6CSW,arahy.8WE36P,arahy.F2MSTS,arahy.TPI750,arahy.2QV4RS,arahy.6UI1YP,arahy.8SAY1Y,arahy.TND3PH,arahy.PF9IHL,arahy.J8M6QI,arahy…
GO:0005575	cellular_component	GO:0043226	organelle	44	arahy.VNPM5I,novel_G032285,arahy.FYJY46,arahy.RIK2ZP,arahy.2A7ZAY,novel_G006983,novel_G018522,novel_G004924,arahy.TUBV7Y,novel_G037072,arahy.L9YRC6,arahy.H08UBS,arahy.N7G5LN,arahy.PLSY77,arahy.JDMG7B,arahy.3WZ992,arahy.ND5MUT,arahy.H4MKL1,arahy.SW2MKB,arahy.BI9FA3,arahy.TRGC7G,arahy.U7GT3J,arahy.9IQ583,arahy.7QGR70,novel_G044654,arahy.Z8K404,arahy.KCC73G,novel_G006932,arahy.G15V58,arahy.SM0BS0,no…
GO:0005575	cellular_component	GO:0032991	macromolecular complex	30	arahy.BI9FA3,arahy.VNPM5I,arahy.Q1MRHA,arahy.KQ5WJ5,arahy.3X0VU9,arahy.KCC73G,arahy.GTV6YM,arahy.UWZ7BN,novel_G006932,arahy.79UB1D,arahy.TUBV7Y,arahy.YNQ283,arahy.H5UTXB,arahy.8WE36P,arahy.LWX0MH,arahy.039TZW,arahy.4AP7UE,arahy.K18NKD,arahy.Q5X08K,arahy.VE9EQN,arahy.RW0PIM,arahy.PLSY77,arahy.B7D93H,arahy.XY0R0H,arahy.JDMG7B,arahy.3WZ992,arahy.SBV9CP,arahy.62CDNH,arahy.TJHX2R,arahy.RZJX0Q
GO:0005575	cellular_component	GO:0005576	extracellular region	19	arahy.408BM2,arahy.Z151WT,arahy.WWP4H1,arahy.L7JIJ5,arahy.0B8THM,arahy.AP4865,arahy.27E6QC,arahy.0BB13E,arahy.NCX3KP,arahy.EBZQ4K,arahy.IGD037,arahy.B1R1KQ,arahy.L6JIG8,arahy.0R0FR4,arahy.A60648,arahy.85FVGB,arahy.X94JKI,arahy.FW2V6H,arahy.Z82LRV
GO:0005575	cellular_component	GO:0044422	organelle part	17	arahy.BI9FA3,arahy.VNPM5I,novel_G032285,arahy.7QGR70,arahy.KCC73G,novel_G018522,arahy.G15V58,novel_G006932,novel_G004924,arahy.LWX0MH,arahy.Q5X08K,arahy.PLSY77,arahy.JDMG7B,arahy.3WZ992,arahy.B7D93H,arahy.62CDNH,arahy.RZJX0Q
GO:0005575	cellular_component	GO:0044425	membrane part	15	arahy.76BF38,arahy.8WE36P,arahy.USDQ8P,arahy.9WQ7IH,arahy.5S4QRF,arahy.831XQD,arahy.43BKPV,arahy.5WFN9L,arahy.2QV4RS,arahy.8393AT,arahy.50N8WQ,arahy.1E45SP,arahy.C32TMJ,arahy.12KYVB,arahy.H61WZM
GO:0005575	cellular_component	GO:0031974	membrane-enclosed lumen	6	arahy.BI9FA3,novel_G006932,novel_G004924,arahy.LWX0MH,arahy.PLSY77,arahy.JDMG7B
GO:0003674	molecular_function	GO:0005488	binding	179	arahy.24K8LL,novel_G002720,arahy.WV03GU,arahy.2E2S80,arahy.V08LVU,novel_G049749,arahy.5MFX44,arahy.LVE7NM,arahy.IGD037,arahy.F4QKHX,arahy.LT5Q2Z,arahy.ZB9T5X,arahy.FF7RMB,arahy.WX0X0K,arahy.FMUY3P,arahy.MV2SR8,arahy.WWP4H1,arahy.731ZEV,arahy.51F4P8,arahy.CEH98S,novel_G046657,arahy.GFB1EK,arahy.B2GHU0,arahy.649KNP,arahy.Y9SFAP,arahy.KL1H2C,arahy.W45CJY,arahy.7E661K,arahy.HB12LR,arahy.45XZWW,arahy.…
GO:0003674	molecular_function	GO:0003824	catalytic activity	144	arahy.PB1D04,arahy.A0U9FM,arahy.TF28KF,arahy.SC8724,arahy.T7FQKJ,arahy.DKY08E,novel_G020465,arahy.S7XZ9Q,arahy.TF0YG1,arahy.U0Q0B6,arahy.MV6CSW,arahy.6YTJ29,arahy.LNQZ69,novel_G023560,arahy.GQLW6A,arahy.LCIL6D,arahy.UU3TWJ,arahy.B0Q1WP,novel_G040190,arahy.F3V3NK,arahy.EPR46C,arahy.2QGA82,arahy.G3NDLZ,arahy.P85M38,arahy.WMSV6U,arahy.TV29LQ,arahy.3DZG8W,arahy.9JW9VH,arahy.PI3URC,novel_G046411,arahy…
GO:0003674	molecular_function	GO:0005215	transporter activity	15	arahy.G0DDCQ,arahy.CM4ZWM,arahy.TPI750,arahy.5S4QRF,novel_G022289,novel_G050222,arahy.GF42G1,arahy.9MR3LL,arahy.ZF0ICG,arahy.50N8WQ,arahy.1E45SP,novel_G050220,arahy.7ZZ76P,arahy.H5ITG5,arahy.H61WZM
GO:0003674	molecular_function	GO:0005198	structural molecule activity	9	novel_G050386,novel_G050385,arahy.0TKH4B,arahy.FQEN2A,arahy.AT5SE4,arahy.8RMH9G,arahy.NU92WK,arahy.TUBV7Y,arahy.T43LTL
GO:0003674	molecular_function	GO:0098772	molecular function regulator	8	arahy.LMG1BG,arahy.6S81H9,arahy.H8QPA0,arahy.L7JIJ5,arahy.1J64TJ,arahy.WI67VP,arahy.I9AMSX,arahy.20IV4T
GO:0003674	molecular_function	GO:0004871	signal transducer activity	2	arahy.5X1YG2,arahy.R40G9H
GO:0003674	molecular_function	GO:0045735	nutrient reservoir activity	1	arahy.BQM6WK
GO:0003674	molecular_function	GO:0001071	nucleic acid binding transcription factor activity	1	novel_G006983
