# Supplementary material for: An Isoflavone Synthase Gene in Arachis hypogea Responds to Phoma arachidicola Infection Causing Web Blotch
Source: Plants (Basel). 2024 Oct 22;13(21):2948. doi: 10.3390/plants13212948 (PMC11547825; doi:10.3390/plants13212948)
Supplement: Supplementary file 1 [file plants-13-02948-s001.zip › Table S3.xls]

## Sheet: Sheet1
	Table S3 Prediction of the cis-elements of the AhIFS genes
	Motif	Function
	TGACG-motif	MeJA-responsiveness element
	ERE	Ethylene-responsive element
	ABRE	abscisic acid responsiveness element
	TCA-element	salicylic acid responsiveness element
	MYB	MYB-responsive elements
	Myb-binding site	MYB-responsive element
	Box 4	light responsiveness element
	G-box	light responsiveness element
	STRE	stress response element
	Note: The motif shown in the table is co-existing between two genes.
